# Supplementary material for: Comprehensive Analysis of HDAC Family Identifies HDAC1 as a Prognostic and Immune Infiltration Indicator and HDAC1-Related Signature for Prognosis in Glioma
Source: Front Mol Biosci. 2021 Sep 1;8:720020. doi: 10.3389/fmolb.2021.720020 (PMC8442956; doi:10.3389/fmolb.2021.720020)
Supplement: Supplementary file 1 [file table2.xlsx]

## Sheet: Data Sheet 2
z	beta	HR (95% CI)	z	wald.test	P-value	ph-test
RUNX1T1	-0.6241	0.5357(0.4818-0.5957)	-11.5228	132.77	1.01e-30	0.130936
RBL1	0.8467	2.332(1.9467-2.7934)	9.1914	84.48	3.88e-20	0.366327
FKBP3	-0.397	0.6723(0.4802-0.9413)	-2.3122	5.35	0.0207691	0.917731
HDAC1	0.9506	2.5872(2.1431-3.1232)	9.8945	97.9	4.4e-23	0.272706
RUNX2	0.4039	1.4976(1.3222-1.6963)	6.3534	40.37	2.11e-10	0.873342
PHF21A	-1.0625	0.3456(0.2822-0.4232)	-10.2801	105.68	8.66e-25	0.597554
MTA1	-0.5592	0.5717(0.4761-0.6864)	-5.992	35.9	2.07e-09	0.173467
