# Supplementary material for: Comprehensive Analysis of HDAC Family Identifies HDAC1 as a Prognostic and Immune Infiltration Indicator and HDAC1-Related Signature for Prognosis in Glioma
Source: Front Mol Biosci. 2021 Sep 1;8:720020. doi: 10.3389/fmolb.2021.720020 (PMC8442956; doi:10.3389/fmolb.2021.720020)
Supplement: Supplementary file 6 [file table1.xlsx]

## Sheet: Data Sheet 1
DNMT1	"DNMT1",
TFCP2	"TFCP2",
SIN3A	"SIN3A",
RCOR1	"RCOR1",
MYBL2	"MYBL2",
KDM1A	"KDM1A",
FKBP3	"FKBP3",
SENP1	"SENP1",
RUNX1T1	"RUNX1T1",
HDAC2	"HDAC2",
APPL1	"APPL1",
NR2F2	"NR2F2",
RUNX2	"RUNX2",
MAP1LC3B	"MAP1LC3B",
MBD3	"MBD3",
HMG20B	"HMG20B",
PHF21A	"PHF21A",
RBL1	"RBL1",
MTA1	"MTA1",
RERE	"RERE",
MTA2	"MTA2",
RBBP4	"RBBP4",
SIN3B	"SIN3B",
RBBP7	"RBBP7",
